# Supplementary material for: New Histoprognostic Factors to Consider for the Staging of Colon Cancers: Tumor Deposits, Invasive Tumor Infiltration and High-Grade Budding
Source: Int J Mol Sci. 2023 Feb 10;24(4):3573. doi: 10.3390/ijms24043573 (PMC9959523; doi:10.3390/ijms24043573)
Supplement: Supplementary file 1 [file ijms-24-03573-s001.zip]

Archive with 1 entries (1 files):
- ijms-2106930-supplementary.pdf
